# Supplementary material for: Cannabinoids Reduce Melanoma Cell Viability and Do Not Interfere with Commonly Used Targeted Therapy in Metastatic Melanoma In Vivo and In Vitro
Source: Biology (Basel). 2023 May 12;12(5):706. doi: 10.3390/biology12050706 (PMC10215168; doi:10.3390/biology12050706)
Supplement: Supplementary file 1 [file biology-12-00706-s001.zip]

Archive with 1 entries (1 files):
- biology-2388308-supplementary.pdf
